# Supplementary material for: Freeze-Dried Mesenchymal Stem Cell-Secretome Pharmaceuticalization: Optimization of Formulation and Manufacturing Process Robustness
Source: Pharmaceutics. 2021 Jul 23;13(8):1129. doi: 10.3390/pharmaceutics13081129 (PMC8401234; doi:10.3390/pharmaceutics13081129)
Supplement: Supplementary file 1 [file pharmaceutics-13-01129-s001.zip]

Archive with 3 entries (2 files):
- pharmaceutics-1291685-supplementary/supplementary material/
- pharmaceutics-1291685-supplementary/supplementary material/pharmaceutics-1291685-supplementary Tables S1 S2 S6 S7.xlsx
- pharmaceutics-1291685-supplementary/supplementary material/pharmaceutics-1291685-supplementary.pdf
