# Supplementary material for: Freeze-Dried Mesenchymal Stem Cell-Secretome Pharmaceuticalization: Optimization of Formulation and Manufacturing Process Robustness
Source: Pharmaceutics. 2021 Jul 23;13(8):1129. doi: 10.3390/pharmaceutics13081129 (PMC8401234; doi:10.3390/pharmaceutics13081129)
Supplement: Supplementary file 1 [file pharmaceutics-13-01129-s001.zip › pharmaceutics-1291685-supplementary/supplementary material/pharmaceutics-1291685-supplementary Tables S1 S2 S6 S7.xlsx]

## Sheet: Table S1
Table S1. Summary of the in vitro elastase activity data.
				Absorbance values and each time (min)
Sample	Secretome batch	C	M	1	2	3	4	5	6	7	8	9	10	11	12	13	14	15	16	17	18	19	20	21	22	23	24	25	26	27	28	29	30	31	32	33	34	35	36	37	38	39	40	41	42	43	44	45	46
Secretome	1	0.5	25	0.079	0.094	0.111	0.127	0.143	0.158	0.173	0.188	0.202	0.216	0.23	0.243	0.256	0.269	0.283	0.295	0.307	0.319	0.331	0.342	0.353	0.364	0.375	0.385	0.395	0.405	0.415	0.425	0.435	0.444	0.453	0.462	0.471	0.479	0.488	0.496	0.504	0.512	0.52	0.528	0.535	0.543	0.55	0.557	0.564	0.571
Secretome	1	0.5	25	0.073	0.094	0.116	0.137	0.157	0.177	0.196	0.215	0.233	0.25	0.266	0.282	0.298	0.313	0.328	0.342	0.355	0.368	0.381	0.393	0.405	0.417	0.428	0.439	0.45	0.46	0.471	0.481	0.49	0.499	0.509	0.518	0.526	0.535	0.543	0.551	0.558	0.565	0.573	0.579	0.586	0.592	0.599	0.605	0.611	0.617
Secretome	1	0.5	45	0.082	0.097	0.114	0.129	0.144	0.159	0.173	0.188	0.201	0.215	0.228	0.241	0.254	0.266	0.279	0.291	0.302	0.314	0.325	0.336	0.346	0.357	0.367	0.377	0.387	0.397	0.406	0.416	0.425	0.433	0.442	0.451	0.46	0.468	0.476	0.484	0.492	0.5	0.507	0.514	0.521	0.528	0.536	0.542	0.549	0.556
Secretome	1	0.5	45	0.08	0.099	0.118	0.138	0.156	0.174	0.191	0.208	0.224	0.24	0.256	0.271	0.286	0.3	0.315	0.328	0.342	0.354	0.366	0.379	0.39	0.402	0.413	0.424	0.435	0.446	0.456	0.466	0.475	0.485	0.494	0.503	0.512	0.521	0.529	0.537	0.545	0.553	0.56	0.568	0.575	0.582	0.589	0.595	0.602	0.608
Secretome	1	0.5	65	0.095	0.105	0.118	0.131	0.143	0.155	0.167	0.179	0.19	0.202	0.213	0.224	0.235	0.246	0.258	0.268	0.278	0.288	0.298	0.307	0.317	0.326	0.335	0.343	0.352	0.361	0.369	0.378	0.386	0.394	0.402	0.41	0.417	0.425	0.433	0.44	0.448	0.455	0.462	0.469	0.476	0.483	0.489	0.496	0.503	0.509
Secretome	1	0.5	65	0.107	0.131	0.157	0.181	0.204	0.226	0.248	0.269	0.288	0.307	0.326	0.344	0.361	0.377	0.394	0.41	0.425	0.439	0.453	0.467	0.48	0.492	0.505	0.516	0.528	0.539	0.55	0.56	0.57	0.579	0.589	0.598	0.607	0.615	0.623	0.631	0.639	0.646	0.654	0.661	0.667	0.674	0.68	0.686	0.692	0.698
Secretome	1	0.5	85	0.119	0.135	0.152	0.168	0.184	0.2	0.214	0.229	0.243	0.257	0.27	0.283	0.296	0.309	0.322	0.335	0.347	0.359	0.371	0.382	0.392	0.403	0.414	0.424	0.434	0.443	0.453	0.462	0.472	0.482	0.49	0.499	0.507	0.515	0.523	0.531	0.539	0.547	0.554	0.561	0.568	0.575	0.582	0.589	0.596	0.603
Secretome	1	0.5	85	0.105	0.122	0.141	0.159	0.176	0.194	0.21	0.226	0.242	0.257	0.272	0.287	0.301	0.315	0.329	0.342	0.355	0.367	0.379	0.391	0.403	0.414	0.425	0.436	0.446	0.457	0.467	0.477	0.487	0.496	0.505	0.514	0.523	0.532	0.541	0.549	0.557	0.565	0.573	0.58	0.588	0.595	0.602	0.609	0.615	0.622
Secretome	1	0.5	100	0.132	0.156	0.181	0.203	0.224	0.246	0.266	0.285	0.304	0.321	0.339	0.356	0.372	0.388	0.404	0.418	0.432	0.446	0.459	0.472	0.485	0.497	0.509	0.52	0.531	0.541	0.552	0.562	0.572	0.581	0.591	0.599	0.608	0.616	0.624	0.632	0.639	0.647	0.654	0.661	0.667	0.674	0.68	0.686	0.691	0.697
Secretome	1	0.5	100	0.115	0.139	0.163	0.184	0.202	0.221	0.239	0.258	0.275	0.292	0.309	0.326	0.341	0.357	0.372	0.386	0.4	0.414	0.427	0.44	0.452	0.464	0.475	0.487	0.497	0.508	0.518	0.527	0.536	0.546	0.554	0.563	0.571	0.58	0.588	0.595	0.603	0.61	0.618	0.624	0.631	0.637	0.644	0.65	0.656	0.661
Secretome	1	1.5	25	0.042	0.062	0.08	0.097	0.114	0.13	0.146	0.162	0.177	0.192	0.207	0.221	0.235	0.249	0.261	0.274	0.287	0.3	0.312	0.324	0.335	0.347	0.357	0.367	0.378	0.388	0.399	0.409	0.418	0.428	0.437	0.446	0.454	0.463	0.472	0.48	0.488	0.496	0.504	0.512	0.519	0.527	0.534	0.541	0.549	0.556
Secretome	1	1.5	25	0.041	0.061	0.081	0.099	0.116	0.133	0.15	0.167	0.184	0.2	0.216	0.231	0.245	0.26	0.272	0.286	0.299	0.312	0.325	0.337	0.349	0.361	0.371	0.382	0.394	0.404	0.415	0.425	0.435	0.445	0.455	0.464	0.472	0.482	0.49	0.499	0.507	0.515	0.523	0.532	0.539	0.547	0.554	0.561	0.569	0.576
Secretome	1	1.5	45	0.051	0.069	0.089	0.106	0.124	0.141	0.157	0.173	0.188	0.203	0.218	0.233	0.247	0.261	0.274	0.286	0.299	0.311	0.323	0.336	0.347	0.359	0.37	0.381	0.391	0.401	0.412	0.422	0.432	0.441	0.451	0.46	0.469	0.478	0.487	0.495	0.503	0.512	0.52	0.527	0.535	0.543	0.551	0.559	0.567	0.573
Secretome	1	1.5	45	0.04	0.059	0.078	0.096	0.114	0.132	0.148	0.164	0.18	0.196	0.211	0.225	0.24	0.254	0.267	0.28	0.293	0.305	0.317	0.33	0.341	0.353	0.364	0.375	0.385	0.396	0.406	0.416	0.426	0.436	0.445	0.455	0.464	0.473	0.481	0.49	0.498	0.506	0.514	0.521	0.529	0.536	0.543	0.55	0.557	0.563
Secretome	1	1.5	65	0.072	0.094	0.116	0.136	0.156	0.175	0.194	0.212	0.23	0.247	0.263	0.278	0.295	0.31	0.324	0.338	0.352	0.366	0.379	0.392	0.404	0.417	0.428	0.44	0.451	0.462	0.474	0.484	0.494	0.504	0.514	0.524	0.533	0.541	0.55	0.559	0.567	0.576	0.584	0.591	0.599	0.606	0.613	0.62	0.627	0.633
Secretome	1	1.5	65	0.066	0.089	0.111	0.131	0.151	0.17	0.189	0.208	0.225	0.243	0.259	0.274	0.291	0.306	0.32	0.334	0.348	0.361	0.375	0.387	0.4	0.412	0.424	0.435	0.447	0.458	0.469	0.48	0.489	0.499	0.509	0.519	0.528	0.536	0.545	0.553	0.561	0.571	0.578	0.586	0.593	0.601	0.608	0.615	0.622	0.628
Secretome	1	1.5	85	0.054	0.073	0.092	0.109	0.126	0.142	0.157	0.173	0.188	0.203	0.217	0.232	0.245	0.259	0.272	0.285	0.297	0.309	0.322	0.333	0.345	0.357	0.368	0.379	0.389	0.4	0.41	0.42	0.43	0.439	0.448	0.459	0.468	0.477	0.486	0.494	0.503	0.511	0.52	0.528	0.536	0.543	0.551	0.558	0.566	0.573
Secretome	1	1.5	85	0.061	0.083	0.104	0.123	0.142	0.161	0.178	0.196	0.213	0.23	0.245	0.261	0.276	0.29	0.305	0.319	0.331	0.344	0.358	0.369	0.382	0.394	0.405	0.416	0.427	0.438	0.448	0.458	0.468	0.477	0.486	0.496	0.505	0.514	0.522	0.531	0.539	0.547	0.555	0.563	0.57	0.577	0.584	0.591	0.598	0.604
Secretome	1	1.5	100	0.068	0.091	0.116	0.137	0.158	0.178	0.2	0.22	0.239	0.257	0.275	0.292	0.309	0.327	0.342	0.357	0.373	0.386	0.401	0.414	0.427	0.44	0.452	0.465	0.477	0.488	0.499	0.51	0.52	0.531	0.541	0.551	0.56	0.57	0.58	0.588	0.597	0.605	0.613	0.62	0.627	0.635	0.642	0.648	0.655	0.661
Secretome	1	1.5	100	0.062	0.087	0.112	0.134	0.156	0.178	0.2	0.221	0.24	0.259	0.278	0.296	0.314	0.332	0.349	0.365	0.381	0.396	0.412	0.426	0.439	0.453	0.467	0.48	0.492	0.505	0.517	0.528	0.54	0.551	0.562	0.572	0.582	0.591	0.602	0.611	0.62	0.629	0.637	0.646	0.654	0.662	0.67	0.678	0.685	0.692
Secretome	2	0.5	25	0.063	0.088	0.112	0.136	0.159	0.181	0.201	0.221	0.241	0.26	0.278	0.296	0.313	0.329	0.347	0.362	0.377	0.391	0.405	0.419	0.432	0.445	0.457	0.469	0.48	0.491	0.502	0.512	0.523	0.533	0.542	0.551	0.56	0.569	0.577	0.585	0.593	0.601	0.608	0.615	0.622	0.629	0.635	0.642	0.648	0.654
Secretome	2	0.5	25	0.037	0.052	0.068	0.085	0.097	0.109	0.121	0.132	0.144	0.155	0.167	0.179	0.19	0.202	0.214	0.225	0.236	0.247	0.257	0.268	0.277	0.287	0.296	0.306	0.314	0.323	0.331	0.339	0.348	0.356	0.363	0.371	0.378	0.386	0.393	0.4	0.407	0.414	0.421	0.427	0.434	0.44	0.446	0.453	0.458	0.465
Secretome	2	0.5	45	0.06	0.081	0.102	0.121	0.139	0.156	0.172	0.188	0.204	0.219	0.234	0.25	0.265	0.279	0.294	0.307	0.321	0.334	0.347	0.359	0.371	0.383	0.394	0.406	0.416	0.427	0.437	0.447	0.457	0.466	0.476	0.485	0.493	0.502	0.511	0.519	0.527	0.535	0.542	0.55	0.557	0.564	0.571	0.578	0.586	0.591
Secretome	2	0.5	45	0.054	0.075	0.096	0.116	0.133	0.148	0.163	0.177	0.192	0.208	0.223	0.238	0.251	0.264	0.277	0.29	0.303	0.315	0.328	0.34	0.352	0.363	0.375	0.385	0.396	0.406	0.416	0.425	0.435	0.443	0.452	0.461	0.469	0.478	0.486	0.494	0.501	0.509	0.516	0.523	0.53	0.537	0.544	0.55	0.558	0.563
Secretome	2	0.5	65	0.069	0.09	0.111	0.131	0.15	0.168	0.185	0.202	0.218	0.235	0.251	0.266	0.281	0.297	0.31	0.324	0.337	0.35	0.362	0.375	0.386	0.398	0.409	0.42	0.431	0.441	0.451	0.46	0.469	0.479	0.487	0.496	0.505	0.513	0.521	0.529	0.536	0.544	0.551	0.558	0.565	0.573	0.578	0.584	0.591	0.597
Secretome	2	0.5	65	0.074	0.097	0.121	0.143	0.164	0.185	0.205	0.224	0.245	0.261	0.278	0.295	0.311	0.328	0.342	0.357	0.371	0.385	0.398	0.412	0.424	0.436	0.448	0.46	0.471	0.482	0.492	0.502	0.512	0.522	0.531	0.54	0.549	0.557	0.565	0.574	0.581	0.589	0.596	0.604	0.611	0.618	0.624	0.63	0.636	0.642
Secretome	2	0.5	85	0.082	0.104	0.125	0.145	0.164	0.182	0.2	0.218	0.234	0.25	0.265	0.281	0.297	0.312	0.326	0.34	0.353	0.367	0.38	0.392	0.405	0.417	0.428	0.44	0.451	0.462	0.472	0.482	0.492	0.502	0.511	0.52	0.529	0.538	0.547	0.555	0.563	0.571	0.579	0.587	0.596	0.604	0.61	0.615	0.621	0.628
Secretome	2	0.5	85	0.05	0.065	0.08	0.093	0.105	0.117	0.129	0.141	0.153	0.164	0.176	0.187	0.198	0.209	0.22	0.23	0.241	0.251	0.261	0.271	0.28	0.29	0.299	0.307	0.316	0.325	0.334	0.342	0.35	0.358	0.366	0.373	0.381	0.388	0.396	0.403	0.41	0.417	0.425	0.431	0.438	0.444	0.45	0.457	0.463	0.469
Secretome	2	0.5	100	0.095	0.112	0.13	0.148	0.166	0.182	0.198	0.214	0.228	0.244	0.257	0.272	0.285	0.3	0.312	0.325	0.338	0.349	0.362	0.374	0.384	0.395	0.406	0.416	0.427	0.438	0.446	0.456	0.465	0.475	0.487	0.497	0.506	0.514	0.523	0.532	0.541	0.548	0.555	0.563	0.57	0.578	0.585	0.593	0.599	0.605
Secretome	2	0.5	100	0.07	0.089	0.107	0.124	0.138	0.152	0.165	0.178	0.19	0.204	0.216	0.229	0.242	0.256	0.267	0.28	0.293	0.304	0.315	0.327	0.336	0.347	0.357	0.367	0.376	0.386	0.395	0.404	0.412	0.421	0.429	0.438	0.446	0.453	0.461	0.469	0.477	0.484	0.491	0.498	0.505	0.513	0.519	0.527	0.533	0.539
Secretome	2	1.5	25	0.058	0.08	0.101	0.121	0.142	0.161	0.18	0.198	0.216	0.233	0.25	0.267	0.283	0.298	0.313	0.328	0.343	0.357	0.37	0.384	0.396	0.409	0.422	0.433	0.445	0.457	0.468	0.478	0.489	0.499	0.51	0.519	0.529	0.538	0.547	0.556	0.565	0.573	0.582	0.59	0.597	0.605	0.613	0.62	0.627	0.634
Secretome	2	1.5	25	0.049	0.071	0.093	0.114	0.134	0.154	0.174	0.192	0.211	0.229	0.246	0.263	0.279	0.295	0.311	0.326	0.341	0.355	0.369	0.383	0.396	0.409	0.422	0.434	0.446	0.457	0.469	0.479	0.49	0.5	0.511	0.52	0.53	0.539	0.548	0.557	0.566	0.574	0.582	0.59	0.598	0.605	0.613	0.62	0.627	0.634
Secretome	2	1.5	45	0.057	0.079	0.1	0.12	0.139	0.156	0.173	0.19	0.206	0.223	0.239	0.255	0.27	0.285	0.3	0.315	0.329	0.342	0.355	0.369	0.381	0.393	0.405	0.417	0.428	0.439	0.45	0.461	0.471	0.481	0.491	0.5	0.509	0.519	0.527	0.536	0.544	0.552	0.56	0.568	0.576	0.583	0.591	0.598	0.605	0.612
Secretome	2	1.5	45	0.048	0.07	0.091	0.112	0.131	0.15	0.168	0.186	0.204	0.221	0.237	0.253	0.269	0.284	0.299	0.314	0.328	0.342	0.355	0.368	0.381	0.394	0.406	0.418	0.43	0.441	0.452	0.463	0.473	0.484	0.493	0.503	0.512	0.522	0.531	0.539	0.548	0.556	0.564	0.572	0.58	0.588	0.595	0.602	0.609	0.616
Secretome	2	1.5	65	0.07	0.095	0.12	0.143	0.164	0.184	0.203	0.222	0.242	0.26	0.28	0.297	0.315	0.333	0.35	0.368	0.384	0.401	0.418	0.432	0.448	0.462	0.478	0.492	0.505	0.519	0.532	0.545	0.557	0.568	0.581	0.593	0.604	0.616	0.626	0.637	0.648	0.658	0.668	0.678	0.687	0.697	0.706	0.715	0.724	0.733
Secretome	2	1.5	65	0.048	0.07	0.09	0.109	0.127	0.144	0.16	0.177	0.193	0.209	0.225	0.239	0.254	0.268	0.283	0.297	0.31	0.324	0.338	0.35	0.363	0.374	0.387	0.398	0.409	0.42	0.431	0.441	0.451	0.46	0.471	0.48	0.49	0.499	0.507	0.516	0.524	0.532	0.541	0.549	0.556	0.564	0.571	0.578	0.586	0.592
Secretome	2	1.5	85	0.053	0.075	0.096	0.115	0.135	0.154	0.171	0.187	0.203	0.219	0.233	0.248	0.263	0.278	0.291	0.305	0.319	0.333	0.348	0.362	0.375	0.389	0.401	0.414	0.425	0.435	0.446	0.456	0.466	0.475	0.484	0.494	0.502	0.511	0.52	0.529	0.537	0.545	0.552	0.56	0.567	0.574	0.582	0.588	0.596	0.603
Secretome	2	1.5	85	0.044	0.069	0.093	0.116	0.136	0.156	0.176	0.194	0.212	0.231	0.247	0.265	0.282	0.299	0.315	0.33	0.345	0.36	0.374	0.388	0.402	0.416	0.429	0.441	0.453	0.464	0.476	0.487	0.497	0.508	0.517	0.528	0.537	0.547	0.556	0.565	0.573	0.582	0.59	0.598	0.606	0.614	0.621	0.628	0.635	0.642
Secretome	2	1.5	100	0.059	0.081	0.102	0.122	0.141	0.16	0.177	0.195	0.212	0.229	0.246	0.262	0.278	0.294	0.308	0.323	0.337	0.351	0.364	0.377	0.39	0.402	0.415	0.426	0.438	0.449	0.46	0.47	0.481	0.491	0.501	0.51	0.52	0.529	0.538	0.547	0.555	0.563	0.572	0.579	0.587	0.595	0.602	0.609	0.616	0.623
Secretome	2	1.5	100	0.057	0.083	0.107	0.129	0.151	0.171	0.191	0.211	0.231	0.25	0.269	0.287	0.305	0.321	0.338	0.354	0.369	0.384	0.398	0.412	0.426	0.439	0.451	0.464	0.476	0.487	0.499	0.51	0.52	0.531	0.541	0.551	0.56	0.569	0.578	0.587	0.596	0.604	0.612	0.62	0.627	0.635	0.642	0.648	0.655	0.662
Secretome	3	0.5	25	0.02	0.04	0.06	0.08	0.098	0.113	0.131	0.148	0.164	0.18	0.196	0.212	0.227	0.241	0.256	0.269	0.283	0.296	0.309	0.321	0.333	0.345	0.357	0.368	0.379	0.39	0.401	0.411	0.421	0.431	0.441	0.45	0.459	0.468	0.477	0.486	0.494	0.502	0.51	0.518	0.526	0.533	0.541	0.548	0.555	0.562
Secretome	3	0.5	25	0.021	0.041	0.061	0.08	0.098	0.113	0.13	0.147	0.164	0.179	0.195	0.211	0.226	0.24	0.254	0.268	0.282	0.295	0.308	0.32	0.332	0.344	0.356	0.367	0.378	0.389	0.399	0.41	0.42	0.43	0.439	0.449	0.458	0.467	0.476	0.484	0.493	0.501	0.509	0.517	0.525	0.532	0.54	0.547	0.554	0.561
Secretome	3	0.5	45	0.031	0.057	0.082	0.106	0.127	0.15	0.17	0.189	0.208	0.226	0.244	0.262	0.279	0.295	0.311	0.327	0.342	0.356	0.371	0.385	0.398	0.411	0.424	0.436	0.448	0.46	0.471	0.482	0.493	0.503	0.514	0.524	0.534	0.544	0.553	0.562	0.571	0.579	0.588	0.595	0.603	0.61	0.617	0.624	0.631	0.637
Secretome	3	0.5	65	0.048	0.082	0.114	0.144	0.173	0.2	0.226	0.251	0.275	0.297	0.32	0.341	0.361	0.381	0.4	0.418	0.435	0.452	0.467	0.483	0.497	0.511	0.524	0.537	0.55	0.563	0.574	0.585	0.597	0.607	0.616	0.626	0.636	0.644	0.652	0.661	0.669	0.677	0.685	0.692	0.699	0.705	0.711	0.717	0.723	0.729
Secretome	3	0.5	85	0.076	0.105	0.133	0.16	0.185	0.209	0.233	0.255	0.277	0.297	0.317	0.336	0.355	0.373	0.39	0.407	0.424	0.439	0.454	0.469	0.483	0.497	0.51	0.523	0.535	0.547	0.559	0.571	0.58	0.591	0.6	0.61	0.619	0.628	0.637	0.646	0.654	0.661	0.669	0.677	0.684	0.69	0.697	0.703	0.71	0.716
Secretome	3	0.5	85	0.046	0.072	0.097	0.121	0.141	0.16	0.179	0.197	0.215	0.234	0.252	0.269	0.286	0.303	0.319	0.335	0.35	0.364	0.378	0.392	0.405	0.417	0.43	0.441	0.453	0.464	0.475	0.486	0.495	0.505	0.515	0.524	0.533	0.542	0.55	0.559	0.567	0.575	0.582	0.59	0.597	0.604	0.611	0.618	0.625	0.63
Secretome	3	0.5	100	0.077	0.106	0.134	0.161	0.187	0.212	0.235	0.258	0.281	0.302	0.322	0.342	0.361	0.379	0.397	0.414	0.43	0.445	0.46	0.475	0.489	0.502	0.515	0.528	0.54	0.551	0.563	0.573	0.584	0.594	0.604	0.614	0.623	0.632	0.64	0.648	0.656	0.664	0.671	0.679	0.686	0.692	0.698	0.705	0.71	0.717
Secretome	3	0.5	100	0.062	0.087	0.111	0.133	0.152	0.17	0.189	0.207	0.225	0.243	0.26	0.277	0.293	0.309	0.324	0.339	0.353	0.366	0.38	0.392	0.405	0.417	0.429	0.444	0.455	0.466	0.477	0.487	0.497	0.508	0.517	0.527	0.536	0.545	0.554	0.563	0.571	0.579	0.587	0.594	0.602	0.609	0.616	0.623	0.629	0.636
Secretome	3	1.5	25	0.036	0.056	0.075	0.095	0.113	0.132	0.149	0.166	0.182	0.199	0.214	0.23	0.245	0.26	0.274	0.288	0.302	0.315	0.328	0.341	0.353	0.366	0.378	0.389	0.401	0.412	0.423	0.433	0.443	0.453	0.463	0.473	0.482	0.492	0.501	0.51	0.519	0.528	0.535	0.544	0.552	0.56	0.568	0.576	0.583	0.59
Secretome	3	1.5	25	0.022	0.043	0.065	0.085	0.103	0.123	0.139	0.155	0.171	0.187	0.203	0.218	0.234	0.249	0.262	0.275	0.288	0.302	0.315	0.329	0.341	0.353	0.364	0.375	0.387	0.398	0.409	0.42	0.431	0.442	0.45	0.46	0.47	0.48	0.487	0.494	0.503	0.512	0.52	0.528	0.535	0.543	0.551	0.559	0.566	0.573
Secretome	3	1.5	45	0.046	0.073	0.099	0.123	0.147	0.171	0.194	0.215	0.236	0.256	0.275	0.294	0.313	0.331	0.348	0.365	0.381	0.397	0.412	0.427	0.442	0.455	0.469	0.482	0.495	0.507	0.519	0.531	0.543	0.553	0.564	0.574	0.584	0.594	0.603	0.612	0.621	0.63	0.638	0.646	0.655	0.662	0.67	0.678	0.684	0.69
Secretome	3	1.5	45	0.022	0.046	0.068	0.091	0.112	0.133	0.154	0.173	0.192	0.21	0.228	0.244	0.26	0.276	0.292	0.307	0.322	0.337	0.351	0.365	0.378	0.391	0.404	0.416	0.428	0.44	0.451	0.462	0.474	0.484	0.494	0.504	0.514	0.524	0.533	0.542	0.551	0.559	0.568	0.576	0.584	0.591	0.599	0.607	0.613	0.62
Secretome	3	1.5	65	0.03	0.045	0.061	0.075	0.089	0.102	0.116	0.13	0.143	0.156	0.168	0.181	0.193	0.205	0.216	0.228	0.239	0.25	0.261	0.272	0.282	0.292	0.302	0.312	0.322	0.332	0.341	0.35	0.359	0.368	0.377	0.386	0.394	0.403	0.411	0.419	0.427	0.435	0.443	0.45	0.458	0.465	0.472	0.479	0.486	0.493
Secretome	3	1.5	65	0.021	0.039	0.056	0.071	0.087	0.102	0.117	0.132	0.146	0.16	0.174	0.188	0.201	0.214	0.226	0.239	0.251	0.263	0.275	0.286	0.297	0.308	0.319	0.33	0.341	0.351	0.361	0.37	0.38	0.39	0.399	0.408	0.417	0.426	0.434	0.443	0.451	0.459	0.468	0.475	0.483	0.491	0.498	0.506	0.513	0.52
Secretome	3	1.5	85	0.038	0.062	0.083	0.105	0.125	0.145	0.164	0.183	0.201	0.218	0.235	0.252	0.268	0.284	0.299	0.314	0.328	0.343	0.356	0.369	0.382	0.395	0.407	0.42	0.431	0.443	0.454	0.465	0.475	0.486	0.496	0.507	0.515	0.525	0.534	0.542	0.552	0.56	0.569	0.576	0.583	0.592	0.599	0.607	0.614	0.62
Secretome	3	1.5	85	0.032	0.059	0.084	0.11	0.133	0.156	0.179	0.201	0.222	0.242	0.262	0.281	0.3	0.317	0.335	0.352	0.368	0.383	0.399	0.413	0.428	0.442	0.455	0.468	0.481	0.493	0.505	0.516	0.528	0.539	0.549	0.56	0.569	0.579	0.588	0.597	0.607	0.615	0.624	0.631	0.639	0.647	0.653	0.661	0.668	0.675
Secretome	3	1.5	100	0.042	0.069	0.095	0.12	0.144	0.167	0.19	0.212	0.233	0.253	0.273	0.292	0.311	0.329	0.347	0.363	0.38	0.396	0.412	0.427	0.441	0.455	0.47	0.484	0.497	0.51	0.522	0.534	0.546	0.557	0.568	0.579	0.589	0.6	0.609	0.619	0.629	0.637	0.646	0.654	0.663	0.671	0.679	0.687	0.694	0.701
Secretome	3	1.5	100	0.02	0.039	0.058	0.076	0.093	0.11	0.126	0.143	0.159	0.174	0.189	0.204	0.219	0.233	0.247	0.26	0.274	0.287	0.3	0.313	0.324	0.336	0.349	0.36	0.372	0.383	0.394	0.405	0.415	0.426	0.436	0.446	0.456	0.465	0.475	0.483	0.492	0.501	0.509	0.518	0.526	0.534	0.542	0.549	0.557	0.565
[truncated: 15 more columns]

## Sheet: Table S2
Table S2. Summary of the protein and lipid content.
					Protein/lipid content
Test.#	Secretome batch	Liophilization	C	M	YP	YL
6	1	pre	0.5	100	274.758	14.5552
7	1	post	0.5
8	1	post	0.5	25	119.289	11.1233
9	1	post	0.5	45	111.551	10.3444
10	1	post	0.5	65	116.475	10.3187
11	1	post	0.5	85	122.868	10.3789
12	1	post	0.5	100	130.569	10.6856
19	1	post	1.5
20	1	post	1.5	25	114.421	9.12722
21	1	post	1.5	45	88.9351	14.3458
22	1	post	1.5	65	92.2251	14.4923
23	1	post	1.5	85	90.7532	14.3269
24	1	post	1.5	100	77.8528	14.6757
7	2	post	0.5
8	2	post	0.5	25	13.7323	0.0166334
9	2	post	0.5	45	14.9949	1.20553
10	2	post	0.5	65	14.8939	0
11	2	post	0.5	85	14.5909	0.245146
12	2	post	0.5	100	15.399	0
19	2	post	1.5
20	2	post	1.5	25	15.75	0.437488
21	2	post	1.5	45	15.25	0.373646
22	2	post	1.5	65	14.5833	0.480725
23	2	post	1.5	85	14.4722	0.741583
24	2	post	1.5	100	10.5278	0.334502
7	3	post	0.5
8	3	post	0.5	25	23.8333	1.01643
9	3	post	0.5	45	24.8056	2.79662
10	3	post	0.5	65	23.2778	1.87475
11	3	post	0.5	85	27.0278	0.868244
12	3	post	0.5	100	22.1667	1.86965
19	3	post	1.5
20	3	post	1.5	25	20.6438	1.78395
21	3	post	1.5	45	22.1507	1.66178
22	3	post	1.5	65	21.0548	1.14727
23	3	post	1.5	85	21.2374	0.723042
24	3	post	1.5	100	22.0137	1.36387

## Sheet: Table S6
Table S6. Summary of the protein and lipid content for batches standardized in terms of proteins/lipids (PL) or cell equivalents (CE).
Batch	Standardization	ug proteins/mg powder	ug lipids/mg powder
1	PL	22.9867	2.80495
1	PL	23.6267	2.84236
1	PL	23.52	2.74301
2	PL	22.7677	2.0808
2	PL	21.6065	2.58804
2	PL	19.2839	2.52725
3	PL	23.3857	3.51119
3	PL	24.1714	3.363
3	PL	18.4571	3.4381
4	PL	19.2829	1.80243
4	PL	18.6444	1.73578
4	PL	18.9391	1.67766
4	PL	17.4382	1.30674
4	PL	16.5559	1.32614
4	PL	17.9676	1.28574
5	PL	21.037	1.39406
5	PL	21.8463	2.91344
5	PL	22.1982	1.38247
5	PL	16.0147	1.34571
5	PL	15.1324	1.39234
5	PL		1.68694
6	PL	13.5969	1.15913
6	PL	13.256	1.13785
6	PL	14.1172	1.18981
6	PL	17.3794	1.09225
6	PL	13.2912	1.10273
6	PL		1.09225
7	PL	10.771	1.8701
7	PL	11.2058	1.92158
7	PL	11.1188	1.84802
8	PL	5.87727	0.885971
8	PL	6.98736	1.13821
8	PL	6.95652	1.13249
9	PL	8.18095	0.766589
9	PL	8.18095	0.799527
9	PL	8.59365	0.799416
10	PL	11.4508	1.56016
10	PL	11.546	1.49423
10	PL	11.1016	1.59634
11	PL	18.0205	2.05348
11	PL	17.9179	2.04049
11	PL	17.841	2.05151
12	PL	15.0427	1.10936
12	PL	13.3627	1.04824
12	PL	13.336
13	PL	29.7588	1.66035
13	PL	33.1706	1.60005
13	PL	29.2294	1.60749
14	PL	12.7918	0.934651
14	PL	13.1205	1.01722
14	PL	13.1753	0.993009
15	PL	12.4154	0.671283
15	PL	12.4154	0.741166
15	PL	12.3897	0.82667
16	PL	13.6419	1.49373
16	PL	13.3516	1.57566
16	PL	14.0935	1.78109
17	CE	14.713	4.66582
17	CE	14.887	4.33372
17	CE	15.3507	4.85897
18	CE	21.9571	4.06902
18	CE	28.2429	4.34016
18	CE	27.4571	4.08687
19	CE	26.8562	5.73805
19	CE	29.7312	5.56366
19	CE	29.2937	5.93258
20	CE	151.431	11.4441
20	CE	152.656	10.2621
20	CE	147.143	10.34
21	CE	15.9268	10.4651
21	CE	14.9972	9.94939
21	CE	14.9972	10.2012
22	CE	79.1333	18.8013
22	CE	79.3	19.5115
22	CE	80.3	18.5273
23	CE	25.952	15.7561
23	CE	26.032	15.6668
23	CE	25.792	15.1245

## Sheet: Table S7
Table S7. Summary of the anti-elastase data for batches standardized in terms of proteins/lipids (PL) or cell equivalents (CE).
		Time (min)
Batch	Standardization	1	2	3	4	5	6	7	8	9	10	11	12	13	14	15	16	17	18	19	20	21	22	23	24	25	26	27	28	29	30	31	32	33	34	35	36
2	PL	0.036	0.082	0.119	0.153	0.186	0.217	0.246	0.274	0.299	0.324	0.347	0.37	0.391	0.412	0.431	0.45	0.468	0.484	0.5	0.515	0.529	0.543	0.555	0.568	0.58	0.591	0.602	0.612	0.622	0.632	0.641	0.65	0.659	0.666	0.673	0.68
2	PL	0.037	0.079	0.114	0.147	0.178	0.207	0.234	0.26	0.284	0.307	0.33	0.351	0.372	0.391	0.409	0.427	0.444	0.459	0.474	0.489	0.502	0.516	0.528	0.54	0.552	0.563	0.573	0.583	0.592	0.601	0.617	0.624	0.63	0.637	0.643	0.643
2	PL	0.039	0.076	0.109	0.14	0.17	0.198	0.224	0.249	0.272	0.294	0.316	0.336	0.355	0.373	0.391	0.408	0.423	0.438	0.452	0.466	0.479	0.491	0.503	0.515	0.526	0.536	0.546	0.556	0.565	0.573	0.581	0.589	0.595	0.601	0.607	0.613
11	PL	0.051	0.088	0.122	0.155	0.186	0.215	0.243	0.269	0.293	0.316	0.338	0.358	0.378	0.396	0.413	0.43	0.445	0.459	0.473	0.485	0.497	0.508	0.518	0.528	0.537	0.546	0.554	0.561	0.568	0.575	0.582	0.588	0.593	0.598	0.603	0.608
11	PL	0.054	0.092	0.129	0.164	0.197	0.228	0.257	0.284	0.309	0.333	0.356	0.378	0.398	0.417	0.434	0.451	0.467	0.481	0.495	0.507	0.52	0.531	0.54	0.551	0.56	0.569	0.577	0.583	0.59	0.597	0.604	0.609	0.615	0.62	0.624	0.629
11	PL	0.052	0.09	0.127	0.162	0.194	0.225	0.254	0.282	0.307	0.331	0.355	0.376	0.396	0.415	0.434	0.451	0.467	0.482	0.496	0.509	0.521	0.533	0.542	0.553	0.563	0.572	0.58	0.587	0.594	0.601	0.608	0.614	0.62	0.625	0.63	0.634
14	PL	0.097	0.126	0.155	0.182	0.208	0.234	0.26	0.286	0.311	0.337	0.362	0.387	0.412	0.437	0.461	0.486	0.509	0.532	0.555	0.578	0.6	0.622	0.645	0.667	0.687	0.708	0.73	0.75	0.77	0.79	0.81	0.83	0.849	0.869	0.888	0.907
14	PL	0.064	0.082	0.099	0.117	0.133	0.15	0.166	0.182	0.198	0.214	0.229	0.245	0.26	0.276	0.29	0.306	0.32	0.335	0.349	0.364	0.378	0.392	0.407	0.421	0.434	0.447	0.462	0.475	0.488	0.502	0.515	0.528	0.541	0.554	0.567	0.58
14	PL	0.095	0.124	0.152	0.178	0.204	0.23	0.255	0.28	0.305	0.33	0.354	0.378	0.402	0.426	0.449	0.474	0.496	0.52	0.542	0.564	0.586	0.607	0.63	0.65	0.67	0.691	0.712	0.732	0.751	0.771	0.79	0.81	0.828	0.847	0.866	0.884
16	PL	0.067	0.107	0.141	0.174	0.204	0.232	0.258	0.283	0.307	0.33	0.351	0.371	0.391	0.409	0.426	0.442	0.457	0.471	0.485	0.498	0.51	0.521	0.532	0.542	0.552	0.561	0.569	0.577	0.585	0.592	0.599	0.606	0.611	0.618	0.623	0.628
16	PL	0.063	0.106	0.14	0.174	0.205	0.234	0.261	0.287	0.312	0.335	0.357	0.378	0.398	0.416	0.434	0.45	0.466	0.481	0.495	0.508	0.521	0.533	0.544	0.555	0.565	0.575	0.584	0.593	0.601	0.609	0.617	0.625	0.63	0.638	0.643	0.648
16	PL	0.062	0.112	0.15	0.185	0.218	0.248	0.277	0.304	0.33	0.354	0.377	0.398	0.418	0.437	0.455	0.472	0.487	0.502	0.516	0.529	0.541	0.553	0.564	0.574	0.583	0.592	0.6	0.608	0.616	0.623	0.629	0.636	0.641	0.647	0.652	0.657
19	CE	0.019	0.022	0.026	0.028	0.03	0.032	0.036	0.037	0.04	0.041	0.042	0.045	0.048	0.048	0.05	0.051	0.052	0.056	0.056	0.059	0.061	0.062	0.063	0.066	0.067	0.069	0.071	0.072	0.074	0.075	0.078	0.079	0.08	0.081	0.083	0.084
19	CE	-0.005	0.004	0.01	0.014	0.016	0.019	0.023	0.024	0.027	0.03	0.031	0.034	0.037	0.038	0.041	0.044	0.046	0.048	0.05	0.052	0.054	0.057	0.06	0.062	0.064	0.066	0.069	0.072	0.074	0.075	0.079	0.081	0.083	0.084	0.085	0.087
19	CE	0.028	0.026	0.029	0.034	0.035	0.037	0.041	0.042	0.045	0.046	0.048	0.052	0.054	0.056	0.058	0.06	0.062	0.064	0.065	0.067	0.069	0.07	0.072	0.074	0.075	0.077	0.079	0.081	0.083	0.084	0.087	0.087	0.089	0.09	0.092	0.093
21	CE	0.022	0.037	0.045	0.053	0.06	0.067	0.075	0.082	0.088	0.095	0.101	0.107	0.113	0.119	0.124	0.131	0.135	0.141	0.146	0.15	0.156	0.161	0.165	0.17	0.176	0.181	0.186	0.191	0.196	0.202	0.207	0.212	0.217	0.222	0.226	0.231
21	CE	0.022	0.037	0.045	0.053	0.06	0.067	0.075	0.082	0.088	0.095	0.101	0.107	0.113	0.119	0.124	0.131	0.135	0.141	0.146	0.15	0.156	0.161	0.165	0.17	0.176	0.181	0.186	0.191	0.196	0.202	0.207	0.212	0.217	0.222	0.226	0.231
21	CE	0.022	0.037	0.045	0.053	0.06	0.067	0.075	0.082	0.088	0.095	0.101	0.107	0.113	0.119	0.124	0.131	0.135	0.141	0.146	0.15	0.156	0.161	0.165	0.17	0.176	0.181	0.186	0.191	0.196	0.202	0.207	0.212	0.217	0.222	0.226	0.231
22	CE	0.01	0.015	0.021	0.024	0.029	0.035	0.042	0.048	0.054	0.059	0.064	0.07	0.076	0.082	0.088	0.094	0.1	0.106	0.112	0.118	0.122	0.127	0.133	0.139	0.146	0.151	0.156	0.162	0.168	0.174	0.18	0.185	0.192	0.196	0.203	0.208
22	CE	0	0.005	0.007	0.01	0.015	0.021	0.027	0.034	0.039	0.045	0.049	0.055	0.06	0.066	0.071	0.077	0.083	0.088	0.093	0.098	0.102	0.106	0.112	0.118	0.124	0.13	0.135	0.14	0.146	0.152	0.157	0.163	0.17	0.175	0.182	0.186
22	CE	0.034	0.038	0.047	0.052	0.061	0.069	0.075	0.083	0.089	0.096	0.103	0.111	0.118	0.126	0.133	0.139	0.147	0.154	0.161	0.169	0.174	0.18	0.187	0.194	0.202	0.21	0.217	0.224	0.232	0.239	0.245	0.253	0.261	0.267	0.275	0.281
23	CE	0.008	0.011	0.014	0.017	0.022	0.025	0.028	0.029	0.032	0.035	0.038	0.041	0.043	0.046	0.049	0.051	0.053	0.056	0.059	0.061	0.063	0.065	0.068	0.07	0.073	0.075	0.077	0.08	0.082	0.084	0.085	0.087	0.09	0.092	0.094	0.095
23	CE	-0.003	0.002	0.006	0.011	0.015	0.019	0.023	0.027	0.03	0.034	0.038	0.041	0.045	0.048	0.052	0.055	0.059	0.062	0.065	0.069	0.071	0.074	0.077	0.08	0.084	0.087	0.089	0.093	0.095	0.098	0.1	0.102	0.106	0.109	0.111	0.113
23	CE	0.004	0.009	0.011	0.014	0.017	0.02	0.022	0.023	0.025	0.028	0.03	0.031	0.033	0.036	0.038	0.039	0.041	0.043	0.045	0.047	0.048	0.051	0.052	0.054	0.056	0.058	0.059	0.061	0.063	0.065	0.065	0.067	0.069	0.071	0.072	0.073
